# Supplementary material for: Long-Chain Bio-Based Nylon 514 Salt: Crystal Structure, Phase Transformation, and Polymerization
Source: Polymers (Basel). 2024 Feb 8;16(4):480. doi: 10.3390/polym16040480 (PMC10892662; doi:10.3390/polym16040480)
Supplement: Supplementary file 1 [file polymers-16-00480-s001.zip]

Archive with 1 entries (1 files):
- polymers-2774640-supplementary.pdf
